# Supplementary material for: Experimental recreation of the evolution of lignin-degrading enzymes from the Jurassic to date
Source: Biotechnol Biofuels. 2017 Mar 16;10:67. doi: 10.1186/s13068-017-0744-x (PMC5356311; doi:10.1186/s13068-017-0744-x)
Supplement: Supplementary file 2 — Additional file 2. This file provides 113 sequences of Polyporales peroxidases from ten sequenced genomes in fasta format, aligned in a multiple fas (txt) file. [file 13068_2017_744_MOESM2_ESM.txt]

>BA116816LiP
--------VACPDGKNTAIN--AACCNLFTARDDIQKN--MFDGGQCNDVAHQAIRLIFHDAVAFSPALTAQGKF------------------G-----GN----------------GADGSIMTFDTIETAFHPNIGLDEIVNIEKPFAQFH-NMTPGDFIHFAGAVAVTNCPGAPTLTFSIGRPPPVAAAPDGLVPEPFHTADQIFARMLDA----LQFDELETVWALIAHTVGASNDVDPSIPRTPFDSTPSLFDGQFFIDTQLRGTAFPGQNG----LQGEVESPLK-----------GEIRLQSDHVIARDTRSACEWQSFANDHDKLT-NRFQFVVETLAMVGQDPTNMIDCTEVIPIPQD--LTAAQLTPMFPAGQTLADVE-QACADTPFP-SFATRPGPATA-VPAV-----------------------------
>BA118718MnP-s
--------VACPDGVNTATN--AACCSLFAIRDDLQKN--LFDNGGCGEDVHESLRLTFHDAIGISPAIAATGKF------------------G-----GG----------------GADGSIAIFEDIETNFHANLGVDEIIDEQKPILARH-NISTADFIQFAGAVGLSNCPGAPQVEFLFGRTDATQPAPDLTVPEPSDTVDSILARFDDA----GGFTAAEIIALLASHTIAAADHVDPTIPGTPFDSTASTFDSQFFVETLLKGTLFPGTSG----NVGEVMSPIA-----------GEMRLQSDFEFAQDSRTACEWQSFVNNQDKIK-TAFAAAFAKMTTLGNDRSQMVDCSEVLPRVST--ATLPP--AHLPAGKTLADVQ-QACADTPFP-SLSADPGPATT-VPPV-----------------------------
>BA120002LiP
--------VACPDGKHTATN--AACCNLFTVRDDIQKN--MFDGGKCNDVAHEALRLTFHDAVAISPAMQAKGKF------------------G-----GN----------------GADGSIMTFDKIETAFHPNIGLDEIVNIEKPFVQKH-NMTPGDFIHFAGAIAVTNCPGAPTISFALGRPVATRAAPDGLVPEPFHTADQIFARMNDA----MEFDELETVWALIAHTVAAANDVDPSIPRTPFDSTPDLFDGQFFIDTQLRGTAFPGRGG----LQGEVLSPLK-----------GEMRLQSDHVIARDSRSACEWQSFATDHDKLT-NRFQFVLETLANLGQDASKMIDCSEVIPIPKN--LTPAQLTPMFPAGKTIKDVE-QACADTPFP-TLKTRPGAATA-VPPV-----------------------------
>BA121664LiP
--------VACPDGVNTATN--AACCALFAVRDDIQAN--MFDGGQCNDVAHQSLRLTFHDAVAFSPALTAQGQF------------------G-----GN----------------GADGSIITFGDIETAFHPNIGLDEIVAIQKPFIAKH-NMTAGDFLHFAGAIATTNCPGAPTISFLLGRPEATQAAPDGLVPEPFHTVDQILARMNDA----LEFDELETVWALIAHTTGAANDIDTTIPRTPFDSTPTLFDSQFFIETQLKGTLFPGTGGDNGANTGEVMSALA-----------GEMRLQSDFLIARDARTACEWQSFSGNMPKLQ-NRFQFVLETFAVVGQDQTNMIDCSEVIPVPVD--LTDEQAAGFFPPGKTLDDVE-GACADTPFP-SFATAPGPATA-IPAV-----------------------------
>BA157924LiP
--------VACPDGKNTAIN--AACCSLFTARDDIQKN--MFDGGQCNDVAHQAIRLTFHDAVAFSPTLTAQGKF------------------G-----GN----------------GADGSIMTFDTIETNFHPNIGLDEIVNIEKPFAQFH-NMTPGDFIHFAGAIAVTNCPGAPTLTFAIGRPPPVAAAPDGLVPEPFHTADQIFARMLDA----LQFDELETVWGLIAHTVGASNDVDPSIPRTPFDSTPSIFDGQFFIDTQLRGELFPGQGG----LQGEVESPLK-----------GQIRLQSDHIIARDSRSACEWQSFANDHDKLT-NRFQFVIETLAMVGQDPTNMIDCSEVIPIPKD--LTAAQLTPMFPAGKTNADVE-QACADTPFP-SFATRPGPATA-VPPVYVSPSSLSKYLT-----------------
>BA172152MnP-s
--------VDCGGG-RTASD--AVCCKWFTVLDDIQTN--LFDGGECGEETHESLRLTFHDAIGFSLSAERAGKF------------------G-----GG----------------GADGSMMAFAEIETNFHANNGVDDIVEVQRPFALKH-GVSFGDFIQFAGAVGVSNCVGGPRLQFKAGRSNISRPAPDLTVPEPFDSTDKIFARMGDA-----GFSPNEVVDLLASHTVAAQDHVDATIPGTPFDSTPSTFDSQFFLETLLKGTLFPGNGP----NQGEVLSPLH-----------GELRLQSDFEISQDPRTACEWQSFLTNHDLMV-SRFERVMSKLAVLGQNPNRLVDCSEVIPVPKG--RVGAA---VIPAGKTQADIQ-GACRATPVP-RLSAAPGPETS-VAPVPPS--------------------------
>BA172246LiP
--------VACPDGRNTAIN--AACCNLFTVRDDIQKN--MFEGGKCNDVAHEALRLTFHDAVAFSPSMEAKGQF------------------G-----GN----------------GADGSIMTFDTIETNFHPNIGLDEIVNIEKPFAKFH-NMTPGDFIHFAGAIAVTNCPGAPTLSFLLGRPPPVAAAPDNLVPEPFHTATQIFDRMNDA----LEFDELETVWGLIAHTIGASNDVDASIPRTPFDSTPDLFDGQFFIDTQLRGILFPGKGG----LQGEVESPLK-----------GEIRLQSDHVIARDSRSACEWQSFGTDHDKLT-NRFQFVVETLAMVGQDPTNMIDCSEVIPIPKD--LTPEQLAPKLPAGKTMNDVE-QACADTPFP-SLKAAPGPATA-VAPVPKVKTGAPGS-------------------
>BA173495GP
--------VACPDGVNTATN--AACCPLYAVRDDMQAN--LYDGGACNAEVHESLRLTFHDAIGYSPALAAAGSF------------------A-----GG----------------GADGSILTFSDVEAAFFANAGLDEMIELQKPYITKY-NMTPGDVVQFAGAVGLSNCPGAPQLEFLLGRTAATAASPTGLIPAPFDTVDAIIERFADV-----DFSVDEIVALLASHSVAAASHIDTTVPESPLDSTPGVFDTQFFVETSLNGTMYPGTSG----NIGEALSAIA-----------GELRLLSDHELARDSRTACEWQSYVNNQSKIQ-SAFRAAMARMAVIGQDSSTMIDCTEVIPTASS--FTSAA---FIPAGLTYADIE-QSCDSTPFP-TLSVVAGAATS-VAAVAKS--------------------------
>BA175536MnP-s
--------VTCSPG-RVVND--ATCCQWFDVLDDIQKN--LFDNGECGEEAHESLRLTFHDAIGFSLSAQRQGKFLWRWWRWQVLITAFRTINP-----DI----------------SPDGSIMAFADIETNYHASLGLDEIVGEQKPFALKH-NVSFGDFIQFAGAVAVSNCNGGPRLQFLAGRSNDSRLTPDGTIPEPFDSADKIFARMGDA-----GFSPAEVVALLASHSVAAQDHVDPIVHGSPFDSTPSTFDGQFFLDVMLKGTLFPGNGS----HPGEVMSPIP-----------GEFRLQSDFVVSRDQRSACAWQTLITRHDLMV-SQFESAMAKMATLGQNIHRLADCSDVIPVPKR--LSTPN--AVIPAGKTKKDIQ-PACRATPFP-ALPTASGPAIS-VAPVPPS--------------------------
>BA184697LiP
--------VACPDGKHTAIN--AACCNLFTVRDDIQKN--MFEGGKCNDVAHEALRLTFHDAVAFSPSMEAKGQF------------------G-----GN----------------GADGSIMTFDTIETNFHPNIGLDEIVNIEKPFAKFH-NMTPGDFIHFAGAIAVTNCPGAPTLSFLLGRPPPVAAAPDNLVPEPFHTATQIFDRMNDA----LEFDELETVWGLIAHTIGASNDVDASIPRTPFDSTPDLFDGQFFIDTQLRGILFPGKGG----LQGEVESPLK-----------GEIRLQSDHVIARDSRSACEWQSFGTDHDKLT-NRFQFVVETLAMVGQDPTNMIDCSEVIPIPKD--LTPEQLAPKLPAGKTMNDVE-QACADTPFP-SLKAAPGPATA-VAPVPKVKTGAPGS-------------------
>BA186344LiP
--------VACPDGKHTATN-----AALFAARDDIQKN--MFEGGKCNDVAHEALRLTFHDAVAFSPKMTARGQF------------------G-----GN----------------GADGSIMTFANIETTYHAK------LASMRSSLLSS----------------LTNCPGAARISFSIGRPVATRAAPDGLVPEPFHLVDQIFDRMNDA----LEFDPLETVWDLIAHTTGAANDVDPTIPRTPFDSTPTLFDGQFFIDTQLRGILFPGKTG----IQG---------------------------------------TSFATDQAKLH-DRFQFVLETFAIVGQDPSKMIDCSEVIPIPKS--LTPAQLVGHLPAGKIHTDIE-QACADTAFP-SLKADPGPATA-VPPVPKVRTSPPGS-------------------
>BA269481LiP
--------VACPDGRHTAIN--AACCNLFTVRDDIQRN--MFDGGKCNDIAHQALRLTFHDAVAFSPALEAEGKF------------------G-----GN----------------GADGSIITFGNIETNFHPNIGLDEIVEIEKPFIARH-NMTPGDFLHFAGAIAVTNCPGAPTISFSLGRPVATRPAPDGLVPEPFHTPDQIFARMLDA----LEFDELETTWALIAHTVAAADDIDTSIPRSPFDSTPELFDGQFFIETQLKGTLFPGNGP----NKGEVRSPLA-----------GEMRLQSDFLIARDNRSACEWQSFGTDHDKLT-NRFQFVLETLAMVGQDPTNMIDCSEVIPIPRNLTSAQIP---HFPAGKTIRDVE-AACPETPFP-RLPTDAGRPTA-VAPVPSG--------------------------
>BA269524LiP
--------VTCPGSRNVVAN--SACCKLFDVRDDIQKN--MFEGGKCNDVAHEALRLTFHDAVAISPALEAKGKF------------------G-----GN----------------GADGSIITFGNIETKFHPNIGLDEIVAIEKPFIAKH-NMTPGDFLHFAGAIAVTNCPGAPTISFSLGRPPPVRAAPDGLVPEPFHTVDQIFARMNDA----MQFDPLETVWALIAHTVAAANDIDTAIPGSPFDSTPSDFDGQFFLETQLKGVVNPGRGN----HQGEVLSPLA-----------GEMRLQSDFAIARDSRSACEWQSFINDHDKLT-NRFQFVLETFAMLGQDPTHMIDCSEVIPVPAP--LRTKP---HFPAGKTIHDVE-RACAETPFP-TLLTDGGRATA-VASVPKSSVRRAHGF------------------
>BA306404MnP-s
--------VACPDGKNTATN--AACCALFAVRDDIQAN--LFDGGECGEEVHESLRLTFHDAIGISPAIAKTGKF------------------G-----GG----------------GADGSIMVFDDIETAFHANNGVDEIIDEQKPFVAKH-NMTAGDFIQFAGAVGVSNCPGAPRLNFFLGRPAPTAPAPDLTVPEPFDSVTKILARFDDA----GHFTPAEVVALLASHTIAAADHVDETIPGTPFDSTPGIFDTQFFVETQLRGTLFPGTAG----NQGEVMSPLA-----------GEIRLQSDGDLARDSRTACEWQSFVNNQAKIQ-SAFKAAFKKMSVLGHDINRMIDCSEVIPIPNN-TPVKPA---HLPAGNTLRDVQ-QACARSPFP-SLSADPGPATS-VAPVPPS--------------------------
>BA306863MnP-s
--------VACPDGVNTATN--AACCSLFAIRDDLQKN--LFDNGGCGEDVHESLRLTFHDAIGISPKIAASGQF------------------G-----GG----------------GADGSIALFEDIETNFHANLGVDEIINEQKPILARH-NISTGDFIQFAGAVGVSNCPGAPRVQFMFGRTDATQPAPDLTVPEPFDTVDSIIERFADA----GGFTPEEIVALLVSHTIAAADHVDPSIPGTPFDSTPSTFDSQFFVETQLRGVIFPGTGG----NQGEVESPLE-----------GEIRLLSDSELARDSRTACEWQSFVNNQDKIK-SAFAAAFAKMTTLGNDVNQMVDCSEVLPIPPD--TVIPP--AHLPAGKTMNDIE-QACATAPFP-SLSADPGPATS-VAPVPPS--------------------------
>BA323280LiP
--------VSCGHG-RTVKN--AQCCSLFNVLDDIQKN--MFEGGKCNDVAHEALRLTFHDAVGHSNSNKAS---------------------------GG----------------GADGSIMTFADVETKYPANVGLDEIVNIEAPFAKFH-NMTPGDFIHFAGAVAVTNCPGAPSLSFSLGRPIAKGPASDGLVPAPFDTLDKIFDRMQDA----LGFTPVETVWALAAHSIGSASDVDPSIPRTPFDSTPGIFDAQFFVETQLRGTLFPGKGG----IQGEVESPMR-----------GEIRLQSDHLMARDSRSSCEWQSFVTDHPKLQ-NRFQFAMETIAVVGQDTTNMVDCSEVIPQPPP-LPPSHP-VSMLPFGMSKNDIE-QACASAMFP-TL-IPLGARGP-IPPVPKARTNSPGH-------------------
>BA41982LiP
--------VTCPGGRHTATN--AACCKLFDVRDDIQRN--MFEGGQCNDVAHEALRLTFHDAVAISPALEAKGKF------------------G-----GN----------------GADGSIITFGNIETKFHPNIGLDEIVAIEKPFIAKH-NMTAGDFLHFAGAIAVTNCPGAPTISFSLGRPPAVRAAPDGLVPEPFHTVDQIFDRMNDA----MEFDPLETVWALIAHTVAAANDIDTAIPGSPFDSTPSDFDGQFFLETQLKGVLNPGRGL----HQGEVLSPLF-----------GEMRLQSDFAIARDSRSACEWQSFIDDHDKLT-NRFQFVLETFAMLGQDPTNMIDCSEVIPVPAA--LRTKP---HFPAGKTIRDVE-PACAETPFP-TVPTDRGSPTV-VARVPKSAVRRAHGF------------------
>BA43095VP
--------VACPDGVNTATN--AACCALFAVRDDIQQN--LFDGGECGEEVHESLRLTFHDAIGISPSIAATGKF------------------G-----GG----------------GADGSIMIFDDIEPNFHANNGVDEIINAQKPFVAKH-NMTAGDFIQFAGAVGVSNCPGAPQLSFFLGRPAATQPAPDGLVPEPFDSVTDILNRFADA----GGFTTQEVVWLLASHSIAAADHVDPTIPGSPFDSTPEIFDTQFFVETLLKGTLFPGTSG----NQGEVESPLA-----------GEIRLQSDADFARDSRTACEWQSFVNNQPRMQ-VLFKAAMQKLSILGHDLTQMIDCSDVIPVPPS--TAVRG--SHLPAGNTLDDIE-QACASTPFP-TLTADPGPATS-VAPVPPS--------------------------
>BA43329MnP-s
--------VTCPDGKNTASN--AACCALFAVRDDIQAN--LFDGGECGEEVHESLRLTFHDAIGFSPSLTAQGKF------------------G-----GG----------------GADGSLIAFSDVETLFHANGGIDEIVEVQKPFVAQH-NMTPGDFIQFAGAIGVSNCPGAPRLEFLLGRPAPTAPAPDLTVPEPFDTVDSILARFDDV-----GISPAEVVALLASHSVAAADHVDPSIPGTPFDSTPSTFDTQLFVEVQLRGTLFPGTGG----NQGEVESALR-----------GEIRLQSDHVVARDSRTACEWQSFVNNQQKLQ-TAFRAAMAKLAILGHDRADMIDCSEVIPVPKA--FTKAA---TFPAGITINDVE-QACADAPFP-TLSTDPGPATS-VPPVPAS--------------------------
>BA499082LiP
--------VACPDGKNTAVN--AACCSLFTARDDIQKN--MFDGGQCNDIAHQAIRLTFHDAVAFSPALRP----------------------G-----GN----------------GADGSIMTFDTIETAFHPNIGLDEIVNIEKPFAKFH-NMTPGDFIHFAGAIAVTNCAGAPTLSFSIGRPPPVAPAPDGLVPEPFHTNDQIFARMLDA----LEFDDLETVWGLIAHTVGASDDVDPTIPRTPFDSTPSLFDGQFFIDTQLRGVLFPGKVG----IQGEVQSPLK-----------GQIRLQSDHLIARDSRSACEWQSFADDHDKLT-NRFQFVIETLAMVGQDPTNMIDCSEVIPIPKD--LTLAQLTPMFPAGKTHADVE-QACADTAFP-NFATRPGPAIA-VPPVPSAKTGAPGS-------------------
>CS105539MnP-l
--------AICSDG-TVVSN--SVCCDFVPLATALQST--LFMN-DCGEDAHESIRLMFHDAVSISQSQGPSA--------------------------GG----------------GADGSMLIFPTIEPNFPANNGIDDSVNNLIPFLSMFPTISAGDLVQFAGAVALTNCPGAPRLEFLAGRANATAPAVIGLIPQPQDNVTSILDRFADA----GNFSPFEVVSLLASHSVARADKVDPTLDASPFDTTPFTFDTQFFLETLLKGVGFPGLDN----NTGEVASPLPLGDTASGGNDTGMMRLQSDFLLARDERTACFWQSFVNEQDFMT-QSFKSAVEKLAILGSNRADLIDCSDVVPIAMP--AAGVP--ATFPATTGPRDLQ-LTCLTEQFP-SLTVDPGATETLVPHCSDGSEDCPTVQFSGPA-------------
>CS112162GP
------------FVISNSLN--ATCLSWFGVLDDIQTN--MFGGGTCNDLARAAIRLTFHDGIGRSMALSNSGEF------------------G-----GE----------------GADGSIITFSRTELSYPANKGLELIVDALGHFADAH-GVSYGDIIQFAGAVATSNCPGAPRLPFHAGRPNAIAPSPPDLVPSPSDSVEMILARMSDA-----GLTTEDTIALLAAHSVGKQRTLDLNITGMPFDTTPDAFDTQFYLDTSLRGTVMPGPGR----SDFEVKSPSK-----------DEFRIASDAAFARHPLTACVWQSFVVNQSRLQ-GSFSQAMIKLANAGH--SNLIDCSIAIPPSRS--WSRLP---VYPPGKSRSDID-HSCSTTAFP-DIPSDWVPVAHHIPFSRLM--------------------------
>CS114036MnP-l
--------VTCSDG-TTVPD--SVCCDFIPLAEDLQST--LFMN-QCGEDAHEVIRLTFHDAISISQSLGPSA--------------------------GG----------------GADGSMLIFPTVEPNFPANNGIDDSVNNLIPFLSTHPTISAGDLVQFAGAVALTNCPGAPRLQFMAGRPNATAPAVIGLIPQPQDNVTSILDRFADA----GNFSPFEVVSLLASHSVARADKVDLTLDAAPFDSTPFDFDTQIFLEVLLKGTGFPGTDD----NVGEVESPLPFGDTSTGGNDTGEMRLQSDFALARDSRTACFWQGFVDQQDFMS-QSFGAAMAKLAVLGQNTANLVDCSAVVPAATP--SSGNP--ATFPATTSPDDLE-LTCTTETFP-SLSVDPGAVETLIPHCPDGSEDCPTVQFSGPA-------------
>CS114076MnP-l
--------TTCSDG-TAVSN--SVCCDFIPLAQDLQSI--LFAN-ECGENAHEIVQLAFYDAIAISQSMGPVA--------------------------GG----------------GADGSVLIFPTVEPHFPENAAIDDAVNNLLPFLSMHPTISAGDLVQFAGAVALSNCPGAPQLEFLAGRQNATAPAVAGLVPQPQDNVTSILARFADA----GSFTPSEVVSLLAAHSIGRADNVDPTLFAAPFDTTPFDFDTQFFLEVLLEGTGFPGTND----NVGEVASPLPIGDVSSCGSDAGELRLQSDFALARDERTACFWQEFVNQQERMA-EGFQSAMEKLASLGSNPADLIDCSDVVPEATP--SNGKP--ATFPATTGPSDLQ-LTCTTQKFP-SLSVDAGTTQALIPHCPDGNEDCSSVLFAGPA-------------
>CS116608MnP-l
--------VTCSDG-TVVPD--SMCCDFIPLAQDLQSM--VLQN-ECGEDAHEIIRLTFHDAIAISQSLGPSA--------------------------GT----------------GADGSMLLFPLVEPEFQASNGIDDSVNNLIPFLSSHPNITAGDLVQFAGAVALTNCPGAPRVNFLAGRKNAVAPAIDGLIPVPQDNVSTILARFADA----GNFSPFEVVSLLASHSVARADKVDPTLDAAPFDTTPFTFDTQIFLEVLLKGVGFPGLDN----NTGEVASPLPFGDTSTGGNDTGMMRLQSDFALARDERTACFWQGFVDQQDFMA-QSFQAAFEKMAILGSNAADLINCSAVVPQSVG--PVTVP--ATFPATTGPQDLQ-LNCTSETFP-SLSIDPGATETLIPHCPDGTEDCPSVQFSGPATDSP---------
>CS117436MnP-l
--------TICPDG-TRVSN--HACCAFIPLAEDLQKT--IFMN-DCGEDAHEVIRLTFHDAVAISRKLGPKA--------------------------GG----------------GADGSMLLFPTVEPNFSANNGIDDSVNNLIPFMARHPTVSAGDLVQFAGAVALSNCPGAPRLEFLAGRPNHTIAAIDGLIPEPQDDVTKILERFDDA----GGFTPFEVVSLLASHTVARADKVDETIDAAPFDSTPFTFDTQVFLEVLLKGVGFPGTDN----NTGEVASPLP----KGSGNDTGEMRLQSDFALARDPRTACFWQGFVDEQEFMA-ESFKAAMAKLAILGHNRASLTDCSDVVPIPRP--AVKKP--ASFPATTGPKDLE-LTCRAERFP-TLTVDRGAVQALIPHCSNGGQDCPSVQFDGPA-------------
>CS118677LiP
--------ATCPDG-NTVTN--EACCFLFPILEDIQAN--LFNGGECGSEAHESLRLTFHDAIGFSPALTAQGQF------------------G-----GG----------------GADGSVITFASIETAYAANAGIEDIVAEQAQFVAKY-NVSAGDFVQFAGAVGLSNCPGAPQLDFVIGRPAATAASPDGLVPEPFDNVTSILARFNDA----GGFDPQHVVWLLSSHSVAAAELVDPSIPGAPFDSTPGLFDTQFFIETQLTGTLWPGTAN----NQGEVESPLL-----------GEIRLQSDFLLARDNRTACEWQSFANDLSRQQ-TLFKAAMSTLATIGQDTSTLTDCSDVIPVPAA--PVGTP---HFPAGLTNADVD-QACTTAAFP-TLSTDPGPATS-VAPVPTA--------------------------
>CS124076MnP-s
--------VTCPDGVNTVAN--AACCPLFAVRDDIQES--LFDGGKCGEEVHESLRLTFHDAIGFSPSLTAQGKF------------------G-----GG----------------GADGSIAIFESIETGYHANLGIDEIINEQATFILKH-NMTAGDFIQFAGAVGVSNCPGAPQLEFLLGRPAATAPAPDKTVPEPFDTVDSILARFGDA-----GFSPQEVIALLASHSVAAADHVDPAIPGTPFDSTPSDFDPQIFIEVQLRGTLFPGTGG----NQGEVESPYP-----------GEIRLQSDHNLARDSRTACFWQSLANNQQQMQ-AQFKAAMAKLAVLGQDVSQMVDCSDVIPVPLP--PATTP---HIPAGLSQNNIE-QACATAAFP-TLPIDVGPQTS-IPPVPGS--------------------------
>CS139965MnP-l
--------VTCSDG-TAVPD--AMCCDFIPLAQDLQSM--VLQN-QCGEDAHEIIRLTFHDAIAISQSLGPSA--------------------------GT----------------GADGSMLLFPLVEPEFAASNGIDDSVNNLIPFLSSHPNISAGDLVQFAGAVALTNCPGAPRVNFLAGRKNAVAPAIDGLIPEPQDNVTSILARFADA----GNFSPFEVVSLLASHSVARADKVDPTLDAAPFDSTPFTFDTQVFLEVLLKGVGFPGTDN----NTGEVASPLPFGDTSTGGNDTGMMRLQSDFALARDERTACFWQSFVDQQDLMA-QSFQAAFEKLAILGSSAADLVNCSAVVPLSVG--PVTAP--ATFPATTGPQDLQ-LTCTTETFP-SLSIDPGATETLIPHCPDGSEDCPTVQFSGPATDSP---------
>CS143390MnP-l
--------AVCSDG-TRVSN--AVCCDFIPLAQDLQNT--IFMN-DCGEDAHESIRLTFHDAIAISRSQGAAA--------------------------GG----------------GADGSMLIFPTVEPNFAANNGIDDSVNNLIPFLSTHPTISAGDLVQFAGAVALSNCPGAPQLEFLAGRKNATAPAVDGLIPEPQDSVTSILDRFSDA----GGFSPFEVVSLLASHTVARADKVDTTLDAAPFDSTPFTFDTQIFLEVLLKGVGFPGTDN----NTGEVASPLPLGNIVSGGNDTGEMRLQSDFALARDERTACFWQGFVNEQEFMA-ESFKAAMSKLAVLGSNRDELIDCSDVVPTPKP--AVNKP--ASFPATTGPQDLE-LTCTAERFP-TLSVDPGAQETLIPHCSDGGQDCPSVQFTGPA-------------
>CS157986MnP-l
--------AVCSDG-TIVSN--AVCCDFIPLAQDLQSM--VLQN-DCGEDAHEIIRLTFHDAIPISRSLGPSA--------------------------GG----------------GADGSMLIFPLVEPEFFASNGIDDSVNNLIPFLSSHPTISAGDLVQFAGAVALSNCPGAPRATFFAGRPNATAPAIDGLIPEPQDNVTSILARFDDA----GGFTPFEVVSLLASHTIARADKVDPTLDAAPFDTTPFTFDTQFFLETLLKGVGFPGTDD----NVGEVASPLPLGDTSTGGNDTGMMRLQSDFVLARDERTACFWQSFVNQQDLMA-ESFKAAFFKLSLLGHNQADLVDCSEVVPIPVP--GDGKP--ATFPATTGPQDLQ-LTCTAERFP-TLSVDPGATETLVPHCSDGGENCPSVQFAGPATGFNGTD------
>CS49863MnP-l
--------AVCSDG-TRVSN--SACCAFIPLAQDLQET--LFMN-DCGEDAHEVIRLTFHDAVAISRSQGPSA--------------------------GG----------------GADGSMLLFPTVEPNFSANNGIDDSVNNLIPFLAKH-PVSAGDLVQFAGAIALTNCPGAPQLEFLAGRPNHTIAAVDGLIPEPQDDVTKILARFDDA----GGFSPFEVVSLLASHTVARADKVDETIDAAPFDSTPFTFDTQVFLEVLLKGVGFPGTDN----NTGEVASPLP----LTSGNDTGEMRLQSDFALARDSRTACFWQGFVNEQEFMA-QSFKAAMSKLAVLGHSRSDLIDCSDVIPTPKP--AVNKP--ATFPASTGPKDLE-LSCFAERFP-TLPVTPGATQTLIPHCSNGGEDCPTVQFTGPA-------------
>CS50297MnP-l
--------TICPDG-TRVSN--HVCCDFIPLAQALQST--LYMG-DCGEDAHETIRLTFHDAIAISQSQGPSA--------------------------GG----------------GADGSMLIFPTVEPFFHANAGIDDSVNNLIPFLDKFPTITAGDLIQFAGTVALSNCPGAPQLEFLAGRPNATAPAVDGLIPEPQDNVTHILERFADA----GGFTPFEVVSLLASHTVARADKVDLTIDAAPFDSTPFTFDTQIFLEVLLKGVGFPGTDN----NTGEVESPLPLGNNKQGGNDTGEMRLQSDFALARDDRTACFWQGFVNEQEYMM-SSFKAAMSKLAILGHNRNDLIDCSEVVPTPKP--PVGKP--ASFPATTGPQDLQ-LTCKSERFP-SLTIDHGAQETLIPHCSNGGQDCPTVQFTGPAGEDDS--------
>CS50686MnP-l
--------AVCSDG-TRVSN--AVCCDFVSLGQDLQSM--VLQG-DCGEDAHEIIRLTFHDAVAISRKLGPSA--------------------------GG----------------GADGSMLLFPLVEPEFAASNGIDDSVNNLIPFLSLHPTISAGDLVQFAGAVALSNCPGAPRVQFLAGRPNHTIAAIDGLIPEPQDNVTSILERFDDA----GGFTPFEVVSLLASHTIARADKVDPTLDAAPFDTTPFTFDSQIFLEVLLKGVGFPGLDN----NTGEVSSPLPLGDTSTGGKDTGLMRLQSDFALAHDPRTACFWQGFVDQQEFMS-QSFASAFAKLAVLGHNTDDLIDCSEVVPVPKP--AVDKP--TTFPATTGPQDLE-LSCLAERFP-TLSVDPGAQETLIPHCSDGLENCTSVQFSGPATDSP---------
>CS94398MnP-l
--------AVCADG-TRVSN--AACCAFIPLAQDLQET--LFMG-DCGEDAHEVIRLTFHDAVAISSSMGPSA--------------------------GG----------------GADGSMLLFPTVEPNFSANNGIDDSVNNLIPFLSKH-AVSAGDLVQFAGAVALTNCPGAPQLEFLAGRPNHTIAAIDGLIPEPQDDVTKILARFEDA----GGFSPFEVVSLLASHTVARADKVDGTIDAAPFDSTPFTFDTQVFLEVLLKGTGFPGTNN----NIGEVASPLP----LTSGNDTGEMRLQSDFALARDERTACFWQSFVNEQEFMA-QSFKAAMSKLAVLGHSRSSLVDCSDVVPAPKP--AVNKP--ATFPATTGPDDLE-LTCTAERFP-TLSVDPGAQQTLIPHCSDGDQVCATVQFTGPA-------------
>CS99382VP
--------VTCPDG-SMTAN--EACCVLFPVLEDIQQN--LFDGGLCGEEAHESLRLTFHDAFGFSPALQAQGQF------------------G-----GG----------------GADGSVIVFEETEANFAANIGIDEIINAQKPFIARH-NITPGDFVQFAGAVGAANCPGAPQLQFMLGRPMPVASSPDGLIPEPFDTVDSIIERFADA----GNFTETEIIWLLTAHSIAAADEVDPTIPGTPFDSTPGIFDSQIFIEVQLRGTSFPGTGG----NQGEVESPLR-----------GELRLQSDSELARDSRTACEWQAFVDNVPRMQ-TLFSAAMSTLAVIGQDTSQMVDCSDVIPVPPP--PQGTA---HIPAGLSNADIE-QACATAAFP-SLPVDPGPATS-VAPVPPA--------------------------
>DS108150MnP-s
--------SDCGNG-HLASN--SQCCVWYDVLDDIQTN--LFDGGECGEEAHESLRSTFHDAIGFSPALFREGKF------------------GQVLH-GG----------------GADGSIMAFP-IETTFKASAGLDEIVGEQKPFALKH-NVSFGDFIQFAGAVGVSNCRGGPRLQFLAGRSNHSQVSPDGLIPLPEDPVDKILARMADA-----GFSPAEVVDLLASHTVAAQDHVDPTIHGSPFDSTPSDFDAQFFVETLLKGVAFPGNGS----NVGEVLSPYP-----------GEMRLQSDAAIARDPRTACEWQSFIANQELMV-RKFEKVMAKMAVLGQDPRKLSDCSEVIPVPKP-AASQVA---HLPAGKKLKDIQ-VSCKHIPFP-TIKADPGPETS-IPVVPAS--------------------------
>DS141471MnP-s
--------AVCSQG-RRASS--EACCVWFDVLDDIQEN--LFDGSQCGEETHESLRLTFHDAIGLSPALFRQGKF------------------G-----GG----------------GADGSIMHFADIETNFHANGGIDDIVETQRPFAIAH-KVSFADFIQFAGAVGVSNCAGGPRLQFLAGRANTTQPSPDLLVPEPSDSTDAIFARFGDA-----GFSPAEVVALLASHSVAAQDHVDPTIPGTPFDSTPAAFDAQFFVETLLRGTLFPGNGS----NVGEVLAPLG-----------GEFRLFSDANIARDARTACEWQSFITDHGSMV-RKFEAAMAKLATVGQNPRALTDCSEVIPVPKA--VKLPA--PTLPAGKTLEDIQ-AACAATPFP-ALRAAPGPATT-VAPVPPS--------------------------
>DS147840VP
--------ATCNGG-RTTAN--AACCIWFDVLDDIQEN--LFHGGQCGEDAHEALRLTFHDAIVFSPALTA-----------------------------------------------ADGSIMAHSSDELADPANNGLDDIIEFQCPFALKH-NVSFGDFIQFAGAVGVSNCNGGPQISFFTGRSNDSQAAPHGLVPLPSDDVTTILNRVGNA-----GFNAVELVWLLISHTVGAQDSVDDSIPGTPLDSTPSDFDAQFFVETLLNGTITPGNGI----SPGEALSPYP-----------GEFRLQSDFLIARDDRTSCEWQKMISDRANML-ARFEQVMLKLSLLGFDQSTLTDCSDVIPTATG--TVADP---FIPAGLSTDDIQ-AACSSTPFP-TVSVLGGAVTT-IPAVSLNS-------------------------
>DS150431MnP-s
--------AACSNG-RSAND--ARCCVWFDVLDDIQADEGLFEGGQCVEEAHESLRLTFHDAIAFSPTQGYVSELTILFVPYLLIVIVGH---S-----GG----------------GADGSIIAHSDEELKDPANNGVDEIIEKLRPLAIKH-NVSFGDFIQFAGAVGVSNCMGGPRLQFLAGRSNDSTAAPAGLVPKPEDPIDQILDRMADA-----GFSANELVDLLASHSVAAQDTIDPTIQGHPFDSTPSTFDSQFFVETLLKGTSFPGNGS----NVGEAESPYP-----------GEFRLLSDQVIARDSRTACEWQSLSRRLVPMTKSKFTAAMAKMAVLGQDVNSLVDCSEVIPTPAT--LATKV--AVIPAGLSLDDIE-ASCSETPFP-TISVAPGAETS-VAAVPS---------------------------
>DS155734VP
--------TTCSGG-QTTAN--AACCVWFDVLDDIQEN--LFHGGQCGEDAHESLRLTFHDAIAFSPALTAAGQF------------------------GCWYALHIDMPIVSMLHVTADGSIMAHTSEELADPANNGLDDIIEFQRPFALKH-NVSFGDFIQFAGAVGVSNCNGGPQISFFAGRSNDSQPAPHGLVPLPSDDVTTILNRVGDA-----GFSTVELVWLLISHTVGAQDKVDDSIPGTPFDSTPSDFDAQFFVETLLNGTITPGNGI----SPGEALSPYP-----------GEFRLQSDFLIARDNRTSCEWQKMISNRANML-ARFEGVMQKLSLLGFNQSALTDCSDVIPTATG--TVADP---FIPAGLSTDDIQ-AACSSTPFP-TVSVLGGAVTT-IPAVPLNS-------------------------
>DS169526MnP-s
--------ATCSDG-TVVAN--SACCVLIPVIQDIQEN--LFDGGECGEEVHESLRLTFHDAIGISPAIAATGVF------------------G-----GG----------------GADGSIILFEDIEPNFHANNGVDEIIDEQKPIIAKH-NITTADFIQLAGAIGVSNCPGAPQLNVFIGRPDATQPAPDKTVPEPFDSVDSILARFQDAFSDVGGFTPAEVVALLASHTIAAADHVDPSIPGTPFDSTPELFDTQFFIETQLRGTLFPGTGG----NQGEAQSALA-----------GELRLQSDSELARDSRTACEWQSFVNNQAKLQ-SAFKAAFRRMSILGHDESSLIDCSDVVPVPPA--PASDA---HFPAGQTIDDVE-QACASTPFP-TLPTDPGPASS-VAPVPPS--------------------------
>DS169843MnP-l
--------TVCSDG-TVVPD--SVCCEFLPLAEALQTQ--VLMG-DCGEDTHELLRLTFHDAIAISRSNASA---------------------------GG----------------GADGSMLIFPTVEPAFFANLGIADSVNNLIPFLSQFPSISAGDLVQFAGAVAITNCPGAPQLEFLAGRPNATAPAIDGLIPEPQDNITKILARFDDA----GGFTPFEVVSLLASHTIARADHVDPTLDAAPFDSTPFTFDTQIFLDVLLKGVGFPGLNN----NTGEVSSPLP----LSNGTDVGELRLQSDFGLAHDPRTACFWQGFVNEQEFMA-QSFKAAMAKLAVLGHNADDLVDCSAVVPKPKL--AVAVS--AAFPATKGPDDLE-LSCNTSRFP-NLPIDHGTQEALIPHCSDGSMSCTTVQFDGPALSFGDNNSS----
>DS169849MnP-l
--------TVCSDG-TVVPD--SVCCEFIPLAEALQTQ--VLMG-DCGEDAHELLRLTFHDAIAISRSQGRAA--------------------------GG----------------GADGSMLIFPTVEPAFFANLGIADSVNNLIPFLSQFPKISAGDLVQFAGAVAITNCPGAPQLEFLAGRPNATAPAVDGLIPEPQDSITDILNRFDDA----GGFTPFEVVSLLASHTVARADHVDPTLDAAPFDSTPFTFDTQIFLDVLLKGTGFPGLGN----NTGEVSSPLP----LTNGTDVGELRLQSDFGLAHDERTACFWQGFVDKQDFMA-SSFKAAMAKLAVLGHNTNDLVDCSAVVPQPKP--AVVPS--AAFPATKSAADLE-LSCNSERFP-TLTTDPGTQETLIPHCSDGSMDCESVQFDGPATNFGGDDDS----
>DS173638VP
--------ATCSGG-RTTAN--AACCVWFDVLDDIQEN--LFHGGQCGEDAHEALRLTFHDAIAFSPALTAAGQF------------------G-----GG----------------GADGSIMAHTSDELADPANNGLDDIIEFQRPFALKH-NVSFGDFIQFAGAVGVSNCNGGPQISFFAGRSNDSQAAPHGLVPLPSDDVTTILNRVGDA-----GFNAVELVWLLISHTVGAQDSVDDSIPGTPFDSTPSDFDAQFFVETLLNGTLTPGNGI----SPDEALSPYP-----------GEFRLQSDFLIARDDRTSCEWQKMISDRANML-ARFEQVMLKLSLLGFDQSTLTDCSDVIPTATG--TVADP---FIPAGLSTDDIQ-AACSSTPFP-TVSVLGGAVTT-IPAVSLNS-------------------------
>DS50355MnP-s
--------ATCSDG-TVVSD--SACCALIPVIQDLQEN--LFDGGECGEEVHESLRLTFHDAIGISPAIAATGVF------------------G-----GG----------------GADGSIALFDDIETNFHANNGVDEIIGEQKPLIAKH-NITTADFIQLAGAIGVSNCPGAPQLNVFIGRPDATQPAPDKTVPEPFDTVDSILARFQDAFSTVGGFTPAEVVALLASHTIAAADHVDPSIPGTPFDSTPELFDTQFFIETQIRGTIFPGTGG----NQGEVESPLH-----------GELRLQSDSELARDSRTACEWQSFVGNQAKLQ-SAFKAAFRRMSVLGHDESALIDCSELVPVPPA--PASVA---HLPAGVTHNDIE-QACASTPFP-TLPTDPGPVTS-VAPV-----------------------------
>DS59877MnP-l
--------TVCSDG-TVVPD--SVCCEFVPLAQALQKE--VLMG-DCGEDAHELLRLTFHDAIAISRSKGPSA--------------------------GG----------------GADGSMLIFPTVEPAFFANLGIADSVNNLIPFLSQFPKISAGDLVQFAGAVAVGNCPGAPQLEFRAGRPNATAPAIEGLIPEPQNNITEILERFDDA----GGFSPFEVVSLLASHTVARADHVDPTLDAAPFDSTPFTFDTQIFLEVLLKGVGFPGTGN----NTGEVSSPLP----VSSGTDVGELRLQSDFGLAHDERTACFWQGFVNEQEFMA-QSFKAAMAKLAVLGHNADDLVDCSAVVPKPKP--ATGKP--ASFPATKGPKDLE-LSCKSKKFP-TLTTDHGAQETLIPHCSNGSMNCTTVQFDGPATNFDGDDS-----
>DS70857MnP-l
--------VTCSDG-TVVPD--SVCCEFIPLREALNDQ--VIQS-DCGEDAHELLRLTFHDAIAISQSLGPSA--------------------------GG----------------GADGSMLLFPTVEPAFFANLGIADSVNNLIPFMSQFPNISPGDLVQFAGAVAITNCPGAPQLEFLAGRPNGTAPAIDGLIPEPQDSIDDILARFDDA----GGFTPFEVVSLLASHTVARADHVDPTLDAAPFDSTPFTFDTQIFLEVLLKGTGFPGTDN----NTGEVASPIP----VTNGTDVGELRLQSDFGLAHDSRTACFWQGFVNQQDFMA-QSFKAAMAKLAVLGHNAADLVNCSAVIPTPLP--ATGKP--ATFPATLGPDDLE-LSCTTEPFP-SLTTDPGAQETLIPHCSDGSMDCESVQFDGPATNFGGDDDDDDDS
>FP125354GP
----------------------ATSPHFLSV-----------DASQCNDQAREAIRLTFHDGVGRSTILEKAGAF------------------S-----GG----------------GADGSIIRFAETELANPANDGLENIVLSLQDVADNH-NVSYGDIIQFAGAVGLSNCPGSPRLPFYAGRPNAVAPSPPGLVPSPTDDADTILARMSDA-----GFTAEDTVALLAAHSVARQKTVDPSVPNVPFDSTPGAFDTKFYAEMLLKGMGYPGKGG----NSAEVKSASK-----------HVMRLASDAALAQHPITSALWRSFAGDHNAMR-AAFRDAMQKLANQGH--AGLVNCSSVIPLPAP----------------------------------LQDRPGVQDSIL--------------------------------
>FP281595GP
ATSPHFLSVDASEPSLAFAP--EECRKWMKIMPVLQAN--IFDEGQCNDQAREAIRLTFHDGVGRSTILEKAGAF------------------S-----GG----------------GADGSIIRFAETELANPANDGLENIVLSLQDVADNH-NVSYGDIIQFAGAVGLSNCPGSPRLPFYAGRPNAVAPSPPGLVPSPTDDADTILARMSDA-----GFTAEDTVALLAAHSVARQKTVDPSVPNVPFDSTPGAFDTKFYAEMLLKGMGYPGKGG----NSAEVKSASK-----------HVMRLASDAALAQHPITSALWRSFAGDHNAMR-AAFRDAMQKLANQGH--AGLVNCSSVIPLPAP----------------------------------LQDRPGVQDSIL--------------------------------
>GS116056VP
--------VACPDGKNTATN--AACCQLFAIADDLQQN--LFDNGGCGEDVHESLRLTFHDAIAFSPSMNARGQN------------------G-----GG----------------GADGSIALFESIETNFHASLGLDEIVNAQRPIVQRH-NITTADFIMFAAAVGVANCPGAPQLDVFLGRADATQPSPDGLIPEPFDPPDMLLARMADA-----GFDPIETVWLLSSHTIAAADLVDPTIPGTPFDSTPELFDTQFFIETQLRGTLFPGTGG----NQGEVESPLR-----------GEIRLQSDHLLARDSRTACEWQSFVNNQPKIQ-GRFHDAFHDLSLLGHDINDLIDCSEVIQTPPP--PASNA---HFPAGLSNADVE-QACADTPFP-TLPTDPGPVTS-VAPV-----------------------------
>GS116446VP-a
--------ATCSNG-KTVNN--DACCVWFDVLDDIQEN--LFHGGQCGEDAHEALRLTFHDAIGFSPALTAAGQF------------------G-----GG----------------GADGSIIAHSDVELTYPANNGVDEIVEASRPIAIKH-NVSFGDFIQFAGAVGTANCNGGPQLSFFAGRSNDSQPAPPNLVPLPSDSADSILSRFSDA-----GFDAVEVVWLLVSHTVGSQHTVDPSIPGAPFDSTPSDFDAQFFVETMLNGTLVPGNGL----QDGEVNSPYP-----------GEFRLQSDFALSRDSRTACEWQKMIADRANML-AKFEGVMLKMSLLGFDQSALTDCSDVIPTATG--TVQDP---FLPAGLTVDDLQ-PACSSSAFP-TVSTVAGAATS-IPAVPMDS-------------------------
>GS142454MnP-s
--------ATCSDG-TVVAD--GACCALIPIIQDLQAN--LFDGGECGEDVHESLRLTFHDAIGISPAIAARGQF------------------G-----GG----------------GADGSIALFESIETNFHANLGVDEIIDTQRPFIQRH-NITTADFIQLAGAIGVSNCPGAPQLNVFIGRADATQPAPDLTVPEPFDTVDSILARFSDA----GGFTPAEVVALLASHTVAAADHVDPSIPGTPFDSTPSLFDTQFFIETQLRGTLFPGTGG----NQGEVESPLH-----------GEIRLQSDSELARDSRTACEWQSFVNNQAKIQ-SAFKAAFRKMTVLGHDETQLLDCSDVVPVPPA--PASPA---HFPAGLSNADVE-QACADTPFP-TLPTDPGAVTS-VAPVPPS--------------------------
>GS147340MnP-s
--------AVCSQG-RRASS--EACCVWFDVLDDLQAN--LFDGGECGEEAHESLRLTFHDAIGFSPALFREGKF------------------G-----GG----------------GADGSIMAFAQIETNFHANIGVDEIVEVQRPFAIKH-GVSFGDFIQFAGAVAVSNCAGGPRLQFLAGRSNISQPSPDLLVPEPSDSNDKIFARMGDA-----GFSPVEVVDLLASHTVAAQDHVDPTIPGTPFDSTPSSFDAQFFVETLLKGTLFPGNGS----NVGELQSPLG-----------GEFRLFSDGNIARDARTACEWQSFISDHASMV-RKFEAVMAKLAVTGHNPRALTDCSEVIPVPAN--VQLPP--VTLPAGKSLRDVE-AACRATPFP-AIRAAPGPATT-VAPVPPS--------------------------
>GS155330MnP-s
--------TNCGNG-HSTSNPKARCCVWFDVLDDIQEN--LFDDGKCGEEVHESLRLTFHDAISFSPTLG-----------------------------GG----------------GADGSIMAFADIETGFHASTGLDEIVERQKPFALKH-NVSFGDFIQFAGAVGVSNCGGGPRLQFLAGRSNNSQVAPDGLIPLPEDPIDKILARMQDA-----GFSPAETVDLLASHSVAAQDHVDPTIHGSPFDSTPSDFDAQFFVETMLKGVAFPGNGS----NVGEVLSPYP-----------GEMRLQSDFAIARDPRTACEWQSFVTNHDLMV-SKFTKAMAKMAVLGQDPRHLTDCSEVIPVPKR--AASQV--AHLPAGKTLKDIE-ASCKKTPFP-TIKADPGPETS-IPPVPPS--------------------------
>GS161386MnP-s
--------ATCSNG-RTASD--ATCCVWFDILDDLQQN--LFDNGQCGEEVHESLRLTFHDAIGFSPMLTAQGKF------------------G-----GG----------------GADGSIMAFAQIETNFHANAGVDEIVETQRPFALKH-NVSFGDFIQFAGAVGVSNCAGGPRLQFLAGRSNISQPSPDLLVPEPSDSTDTIFARMGDA-----GFSPNEVVDLLISHTVAAQDHVDASIPGTPLDSTPSSFDSQFFVETLLQGTLFPGNGS----NVGESQSALR-----------GEFRLFSDNELARDPRTACEWQSFITDHDLMV-TKFEEVMAKLATLGQNPAELTDCSEVIPVPAN--VQLPP--PTLPAGQSLADVE-AACDATPFP-AISAAPGPATS-VAPVPPS--------------------------
>GS176788MnP-s
--------VTCPDGINMVNN--AACCSLFAIRDDIQQN--LFDGGECGEDVHESLRLTFHDAIGISPSLMAQGIF------------------G-----GG----------------GADGSIAIFESIETNFHANLGVDEIVNEQAPFIARH-NITPGDFIQFAGAVGVSNCPGAPQLEFLLGRPAATQPAPDKTVPEPFDTVDTILARFLDA----GNFTSDEVVALLSSHTVAAADRVDPTIPGTPFDSTPELFDTQFFIETQLLGTLFPGTAG----NQGEVESPLA-----------GEIRLQSDAELARDSRTACEWQSMVNNQAKMM-SSFKAAMAKLAVLGQDVSQMVDCSDVIPIPPP--PMSNA---HFPAGLSNADIE-QACASTPFP-TLPTDPGPVTS-VAPVPPS--------------------------
>GS176789MnP-s
--------AVCSQG-RRASS--EACCVWFDVLDDLQAN--LFDGGECGEEAHESLRLTFHDAIGFSPALFREGKF------------------G-----GG----------------GADGSIMAFAQIETNFHANIGVDEIVEVQRPFAIKH-GVSFGDFIQFAGAVAVSNCAGGPRLQFLAGRSNISQPSPDLLVPEPSDSNDKIFARMGDA-----GFSPVEVVDLLASHTVAAQDHVDPTIPGTPFDSTPSSFDAQFFVETLLKGTLFPGNGS----NVGELQSPLG-----------GEFRLFSDGNIARDARTACEWQSFISDHASMV-RKFEAVMAKLAVTGHNPRALTDCSEVIPVPAN--VQLPP--VTLPAGKSLRDVE-AACRATPFP-AIRAAPGPATT-VAPVPPS--------------------------
>PB116561LiP
--------VACPDGVNTATN--AACCNLFTVRDDLQKN--LFNGAQCNDEAHEAFRLTFHDAIAFSPALQAQGQF------------------G-----GG----------------GADGSIVIFSEIETQFHANIGLDEVIAIQKPFLERS-NMSVADFIQFAGAVGISNCPGAPQLNAFV----ATQPAPDGLVPEPFDTVDTILARFNDA----GGFDELETVWFLIAHTVAAQNDIDPTIPRTPFDSTPELFDGQFFIETQLRGTLFPGEGG----IQGTVESPMK-----------GEFRLQSDHDLARDSRTACEWQSFGTDQAKLQ-NRFQFIFEAMGQLGTNPDDLIDCSEVLPVPPQ--LTTTP---HFPAGKTNADVE-QACAETPFP-TLPSLPGPATP-VAPV-----------------------------
>PB125598MnP-s
--------VACPDGVNTATN--AACCALFAVRDTLVQD--FFDGGECGEEVHESLRLTFHDAIGISPAIAVIAGF------------------G-----GG----------------GADGSIAIFEDIETNFHANLGIDEIIDEQRPFVQAS-NMTTADFIQFAGAVGVSNCPGAPALDVFIGRQDAILPAPDKTVPEPFDTVDSILSRFQDAFSDVGGFTPAEVVALLVSHTIAAADHVDPSIPGTPFDSTPGIFDSQFFIETQLRGVVFPGTGG----NQGEVESPLM-----------GELRLQSDSELARDSRTNCEWQSFVNNQPKIQ-SAFKAAFRRMTVLGHNEADLIDCSEVIKAPPL--LKSNA---HLPAGKTMNDVE-QACATAAFP-SLSADLGPATSCVSPLPPS--------------------------
>PB129470LiP
--------TTCADG-NVVAN--GGCCALFRVRDDLQNN--LFNN-ECGDEAHEAIRLTFHDAIAISPALEAEGQF------------------G-----GG----------------GADGSIILFSRTETAFQANVGLDEVVETEIPFLERS-GMGVADFIQFAGAVALTNCPGAPVLNVSI----ATRAAPDGLVPEPFDDVDKILNRFNDA----GEFDELETVWFLIAHSVAAQNDIDPTIPRTPFDSTPSIMDGQFFIETQLKGLGFPGDDP----GEGEALSPLA-----------GEFRLQSDFLLARDNRTACEWQSFGTDQAKLQ-NRFQFIFQAMGQLGQNVSNLIDCSDVLAIPPP--LTTTP---HLPAGKTLDDVQ-PACADTPFP-SLTADPGPATR-VATVPRD--------------------------
>PB144001MnP-l
--------TFCSDG-TRVTN--EACCAFIPLAQDLQKT--IFQN-DCGEDAHEVIRLTFHDAVAISQRQGPRA--------------------------GG----------------GADGSMLLFPLVEPEFSANNGIDDSVNNLIPFMARHPTISAGDIVQFAGAVALSNCPGAPQLEFLAGRPNRTIAAVDGLIPEPQDSVTKILERFADA----GNFSPFEVVSLLASHSIARADKVDETIDAAPFDSTPFTFDSQIFLEVLLKGVGFPGTDN----NTGEVASPLP----KGSGSDTGEMRLQSDFALARDERTACFWQSFVNEEEFMA-SSFKAAMAKLAVLGHNRNDLIDCSDVVPTPKP--AVRKA--ASFPATKSARDLE-LTCRTLRFP-TLTTDRGATETLIPHCSDGAMNCTTVQFSGPATDT----------
>PB147108MnP-s
--------VACPDGVNTATN--AACCSLFALRDTLQDQ--FFDGGECGEEVHESLRLTFHDAIGISPAIAATGVF------------------G-----GG----------------GADGSIAIFEDIETNFHANLGVDEIIDEQKSFVQSS-NLTTADFIQFAGAVGVSNCPGAPRLPVFIGRNDATQPAPDKTVPEPFDTVDSILARFNDA----GGFTSAEVVALLASHTIAAADHVDPSIPGTPFDSTPGVFDTQFFVETQLRGILFPGTGG----NQGEVESPLA-----------GEIRLQSDSELARDSRTACEWQSFVNNQAKIQ-SAFQAAFRKMTILGHSESSLIECSEVIEEPPT--LNVIA---HLPAGKTHNDVE-QACATIPFP-SLSADPGPVTS-VAPVPPS--------------------------
>PB150253LiP
--------VACPDGVNTAMN--AACCALFAVRDDLQNN--LFQN-ECADEAHEALRLTFHDAIAFSPALQASGQF------------------G-----GG----------------GADGSIVIFADIETAFQANVGLDEVVAHQAPFLARS-NMSVADFIQFAGAVGTSNCPGAPQLNAFIGRVDATQAAPDGLVPEPFDDVDTILARFADA----GDFDELESTWFLIAHSVAAQKDIDPSVRAAPFDSTPSIMDGQFFIETQLRGIEFIGQGG----IQGVAESPIE-----------GEFRLQSDHDLARDERTACEWQSFGTDQAKLQ-NRFQFIFEAMGQLGTDPTTLTDCSDVLPTPPA--LTTTP---HFPAGITIADVE-QACNATAFP-TLPTAPGPATA-VPPVPAQPPLNA---------------------
>PB150901LiP
--------VACPDGVNTATN--AACCGLFAVRDDLNEN--LFNGGQCNDEAREALRLTFHDPIAISPALEAQGQF------------------G-----GG----------------GADGSIVIFADTETGFPANIGLDEVIEIQKPFLQRS-NMSVADFIQFAGAAAVSNCPGAPALPVFVGRQDATQPAPDGLVPEPFDLIDDVLARFADA----GGFDELETVWFLIAHTVAAQGDVGPTIPRTPFDSTPELFDGQFFIETQLRGTTFPGKSG----IQGTVMSPLK-----------GEFRLQTDHLLARDSRTACEWQSFGTDQAKLQ-NRFQFIFGAMGQLGHDPDGLIDCSEVLPNPPP--LTTTP---HFPAGKTNKDVE-QACAETPFP-TLRTNPGPQTA-VAPVPSSPVRNA---------------------
>PB157664MnP-l
--------VACADG-TRVTN--EACCAFIPLAQDLQNT--IFQN-DCGEDTHEVIRLTFHDAVAISRSQGPKA--------------------------GG----------------GADGSMLLFPLVEPEFSANNGIDDSVNNLIPFMARHPTISAGDIVQFAGAVALSNCPGAPQLEFLAGRPNKTIAAIEGLIPEPQDSVTKILERFEDA----GGFTPFEVVSLLASHSVARADKVDETIDAAPFDSTPFTFDSQVFLEVLLKGTGFPGTGN----NTGEVASPLP----LGSGSDTGEIRLQSDFALARDERTACFWQSFVNEQEFMA-QSFKAAMAKLAVLGHNRDDLIDCSDVVPVPKP--AVKKP--TTFPATKNSKDLE-LTCTALRFP-TLTTDPGATETLIPHCSDGAMNCTTVQFTGPATAS----------
>PB85963MnP-l
--------ATCSDG-TRVSN--EACCAFIPLAQDLQNT--IFQG-DCGEDAHEVIRLTFHDAIAISQSLGPSA--------------------------GG----------------GADGSMLIFPLVEPEFSANNGIDDSVNNLIPFIAKHPTITAGDLVQFAGAVALSNCPGAPQIEFLAGRPNATAPAVDGLIPEPQDNVTSLLDRFADA----GNFSPFEVISLLASHSIARADKVDETIDAAPFDTTPFTFDTQVFLEVLLRGVGFPGTPN----NTGEVESPLP----IGSGTDTGELRLQSDFALARDERTACFWQGFVNEQELMA-SSFKAAMAKLAILGHNRNDLIDCSEVVPVPKP--AVNKP--ASFPATTGPEDLQ-LTCATMKFP-TLTVDPGATETLIPHCSDGSMNCTTVQFSGPATDT----------
>PB86283LiP
--------ATCANG-ETVVN--AECCALFRVREDLQNN--LFRN-ECGDEAHEAIRLTFHDAIAFSPALEAEGKF------------------G-----GG----------------GADGSIAIFPQVETNFQANVGLDEVVEGQRVFLERS-GMGVADFIQFAGAVALTNCPGAPVMNASI----ATRPAPDGLVPEPFDDVDKILNRFADA----GDFDELETVWFLIAHSVASQKDIDPSIPRTPFDSTPAIMDGQFFIETQLKGLGFPGDGP----NDGEVLSPLA-----------GEFRLQSDFLLARDNRTACEWQSFGTDQAKLQ-NRFQFIFQAMGQLGQNVSNLIDCSDVLAIPPP--LTTTP---HLPAGKTLKDVQ-PACADTPFP-SLTADPGPATR-VATV-----------------------------
>PC2989894LiP
--------ATCSNG-KTVGD--ASCCAWFDVLDDIQQN--LFHGGQCGAEAHESIRLVFHDSIAISPAMEAQGKF------------------G-----GG----------------GADGSIMIFDDIETAFHPNIGLDEIVKLQKPFVQKH-GVTPGDFIAFAGAVALSNCPGAPQMNFFTGRAPATQPAPDGLVPEPFHTVDQIINRVNDA----GEFDELELVWMLSAHSVAAVNDVDPTVQGLPFDSTPGIFDSQFFVETQLRGTAFPGSGG----NQGEVESPLP-----------GEIRIQSDHTIARDSRTACEWQSFVNNQSKLV-DDFQFIFLALTQLGQDPNAMTDCSDVIPQSKP-IPGNLP-FSFFPAGKTIKDVE-QACAETPFP-TLTTLPGPETS-VQRIPPPPGA-----------------------
>PC1716042LiP
--------ATCANG-KTVGD--ASCCAWFDVLDDIQAN--MFHGGQCGAEAHESIRLVFHDSIAISPAMEAKGKF------------------G-----GG----------------GADGSIMIFDTIETAFHPNIGLDEVVAMQKPFVQKH-GVTPGDFIAFAGAVALSNCPGAPQMNFFTGRKPATQPAPDGLVPEPFHTVDQIIARVNDA----GEFDELELVWMLSAHSVAAVNDVDPTVQGLPFDSTPGIFDSQFFVETQFRGTLFPGSGG----NQGEVESGMA-----------GEIRIQTDHTLARDSRTACEWQSFVGNQSKLV-DDFQFIFLALTQLGQDPNAMTDCSDVIPLSKP-IPGNGP-FSFFPPGKSHSDIE-QACAETPFP-SLVTLPGPATS-VARIPPHKA------------------------
>PC2918661LiP
--------ATCSNG-ATVGD--ESCCAWFDVLDDIQEN--LFQGAQCGAEAHESIRLVFHDAIAISPAMEAQGQF------------------GQVSRIGG----------------GADGSIIIFDTIETAFHPNIGLDEIVNLQKPFIAKH-GVTPGDFIAFAGAVALSNCPGTPQMNFFTGRAPATQAAPDGLVPEPFHTVDQLINRVNDA----GQFDELELVWMLSAHSVAAVNDVDPTIQGLPFDSTPGIFDSQFFVETQLRGTAFPGSGG----NQGEVESPLP-----------GEIRIQTDHTLARDPRTACEWQSFVANQSKLV-SDFQFIFLALTQLGQDPNAMTDCSDVIPISKP-IPGDLP-FSFFPAGKTAADVE-QACAETPFP-SLTTLPGPETS-VQRIPPPPGA-----------------------
>PC1716776LiP
--------ATCSNG-ATVGD--ASCCAWFDVLDDIQQN--LFQGGQCGAEAHESIRLVFHDAIAISPAMEAQGKF------------------G-----GG----------------GADGSIMIFDDIEPNFHPNIGLDEIINLQKPFVQKH-GVTPGDFIAFAGAVALSNCPGAPQMNFFTGRAPATQPAPDGLVPEPFHTVDQIIARVNDA----GEFDELELVWMLSAHSVAAVNDVDPTVQGLPFDSTPGIFDSQFFVETQFRGILFPGSGG----NQGEVESGMA-----------GEIRIQTDHTLARDSRTACEWQSFVNNQSKLV-SDFQFIFLALTQLGQDPNAMTDCSDVIPISKP-IPGNLP-FSFFPPGKSMKDVE-QACAETPFP-SLVTLPGPATS-VARIPPPPGA-----------------------
>PC2910310LiP
--------ATCSNG-ATVGD--ASCCAWFDVLDDIQQN--LFNGAQCGAEAHESIRLVFHDAIAISPALESQGKF------------------G-----GG----------------GADGSIILFDDIETNFHPNIGLDEIVNLQKPFIQKH-GVTPGDFIAFAGAVAMSNCPGAPQMNFFTGRAPATQAAPDGLVPEPFHTVDQIISRVNDA----GEFDELELVWMLSAHSVAAANDVDPTIQGLPFDSTPGVFDSQFFVETQLRGTAFPGSGG----NQGEVESPLP-----------GEMRLQSDSSIARDSRTACEWQSFVNNQSKLV-SDFQFIFLALTQLGQNPDAMTDCSDVIPISKP-VPNNVP-FSFFPAGKTMADVE-QACAETPFP-TLTTLPGPETS-VQRIQPPPGA-----------------------
>PC3032425LiP
--------ATCANG-VTVGD--ASCCAWFDVLDDIQEN--LFHGGQCGAEAHESIRLVFHDSIAISPAMEAQGKF------------------G-----GG----------------GADGSIMIFDDIETAFHPNIGLDEIVKLQKPFVQKH-NVTPGDFIAFAGAVALSNCPGAPQMNFFTGRAPGMQPAPDGLVPEPFHTVDQIISRVNDA----GQFDELELVWMLSAHSVAAVNDVDPTVQGLPFDSTPGIFDSQFFVETQLRGTAFPGSGG----NQGEVESPLP-----------GEFRIQSDHTIARDSRTACEWQSFVNNQSKLV-SDFQFIFLALTQLGQDPNAMTDCSDVIPQSKP-IPGNLP-FSFFPAGKTINDVE-QACAETPFP-TLTTLPGPETS-VQRIPPPPGA-----------------------
>PC3043032LiP
--------ATCSNG-KTVSS--AACCAWFPILQDIQEN--LFNGGQCGAEAHESLRLVFHDAIAISPALEAQGKF------------------G-----GG----------------GADGSIMVFDTIETNFHPNIGLDEIVRLQKPFVQKH-GVTPGDFIAFAGAVGLSNCPGAPQMNFFLGRPAPTKAAPDGLVTEPFHSVDQILARMADA----GEFDELETVWLLSAHSVAAANDVDPTRNGLPFDSTPGIFDTQFFVETQLAGTTFPGSGG----NQGEVMSPLA-----------GEMRLQSDFLIARDTRTACEWQSFVNNQSKLT-SDFQFIFAALSTLGHDMTTMTDCSDVIPISKP--LRGDS--ARFPAGKSMKDVE-PACAETPFP-TLATAPGPATS-VARVPPPPGA-----------------------
>PC3032409LiP
--------ATCSNG-KVVPA--ASCCTWFNVLSDIQEN--LFNGGQCGAEAHESIRLVFHDAIAISPAMEAAGQF------------------G-----GG----------------GADGSIMIFDEIETNFHPNIGLDEIVRLQKPFVQKH-GVTPGDFIAFAGAVALSNCPGAPQMNFFTGRAPATQPAPDGLVPEPFHSVDQIIDRVFDA----GEFDELELVWMLSAHSVAAANDIDPNIQGLPFDSTPGIFDSQFFVETQLAGTGFTGGSN----NQGEVSSPLP-----------GEMRLQSDFLIARDARTACEWQSFVNNQSKLV-SDFQFIFLALTQLGQDPDAMTDCSAVIPISKP-APNNTPGFSFFPPGMTMDDVE-QACAETPFP-TLSTLPGPATS-VARIPPPPGA-----------------------
>PC3118856MnP-l
--------AVCPDG-TRVSH--AACCAFIPLAQDLQET--IFQN-ECGEDAHEVIRLTFHDAIAISRSQGPKA--------------------------GG----------------GADGSMLLFPTVEPNFSANNGIDDSVNNLIPFMQKHNTISAADLVQFAGAVALSNCPGAPRLEFLAGRPNKTIAAVDGLIPEPQDSVTKILQRFEDA----GGFTPFEVVSLLASHSVARADKVDQTIDAAPFDSTPFTFDTQVFLEVLLKGVGFPGSAN----NTGEVASPLP----LGSGSDTGEMRLQSDFALAHDPRTACIWQGFVNEQAFMA-ASFRAAMSKLAVLGHNRNSLIDCSDVVPVPKP--ATGQP--AMFPASTGPQDLE-LSCPSERFP-TLTTQPGASQSLIAHCPDGSMSCPGVQFNGPA-------------
>PC3589MnP-l
--------AVCPDG-TRVTN--AACCAFIPLAQDLQET--LFQG-DCGEDAHEVIRLTFHDAIAISQSLGPQA--------------------------GG----------------GADGSMLHFPTIEPNFSANSGIDDSVNNLLPFMQKHDTISAADLVQFAGAVALSNCPGAPRLEFMAGRPNTTIPAVEGLIPEPQDSVTKILQRFEDA----GNFSPFEVVSLLASHTVARADKVDETIDAAPFDSTPFTFDTQVFLEVLLKGTGFPGSNN----NTGEVMSPLP----LGSGSDTGEMRLQSDFALARDERTACFWQSFVNEQEFMA-ASFKAAMAKLAILGHSRSSLIDCSDVVPVPKP--AVNKP--ATFPATKGPKDLDTLTCKALKFP-TLTSDPGATETLIPHCSNGGMSCPGVQFDGPA-------------
>PC2907883MnP-l
--------AVCPDG-TRVSN--AACCAFVPLAQDLQET--LFMG-DCGEDAHEVIRLTFHDAIAISQSQGPEA--------------------------GG----------------GADGSMLLFPTIEPNFEANNGIDDSVNNLIPFMQKHNTISAADLVQFAGAVALSNCPGAPRLEFLAGRPNTTIPAVEGLIPEPQDSVTKILQRFEDA----GNFSPFEVVSLLASHSIARADKVDETIDAAPFDSTPFTFDTQVFLEVLLKGTGFPGTAN----NTGEVASPLP----LGSGTDTGEMRLQSDFALARDSRTACIWQSFVNQQEFMA-ASFKAAMSKLAILGHSRSNLIDCSDVVPVPKP--AVNKP--ATFPATKGPQDLE-LTCTSEKFP-TLTTDPGATETLIPHCSNGGMSCPAVQFDGPA-------------
>PC2911114GP
--------VRCSAG-REAGH--PECCKWFDVREEIQDR--LFNR-SCGADVRKSIRIQWHDAIAFSHTGGLKS--------------------------GG----------------GADGSILAHP-IELAYPANVGLSDIAERQRALALKH-NVSFGDFIQFASAVGLSNCEGAPRLTFLAGRPNASRAADDGLVPAPWHSADTLLARMADA-----GFAPHELVALLAGHSVATQQTVDASVAGTPLDSTPRTFDNAFFVETQARGTVCPGAAL----HKGEALSSSP-----------HELRLQSDGALARDPRTAPTWKRFAEDQVEMA-RQFANAMAKLSVVGQDAASLVDCTDVVPRWRM------------------------------------------------------------------------------
>PC1386770LiP
--------VACPDGVHTASN--AACCAWFPVLDDIQQN--LFHGGQCGAEAHEALRMVFHDSIAISPKLQSQGKF------------------G-----GG----------------GADGSIITFSSIETTYHPNIGLDEVVAIQKPFIAKH-GVTPGDFIAFAGAVGVSNCPGAPQMQFFLGRPEATQAAPDGLVPEPFHTIDQVLARMLDA----GGFDEIETVWLLSAHSIAAANDVDPTISGLPFDSTPGQFDSQFFVETQLRGTAFPGKTG----IQGTVMSPLK-----------GEMRLQTDHLFARDSRTACEWQSFVNNQTKLQ-EDFQFIFTALSTLGHDMNAMIDCSEVIPAPKP--VNFGP--SFFPAGKTHADIE-QACASTPFP-TLITAPGPSAS-VARIPPPPSPN----------------------
>PC8191MnP-l
--------AVCPDG-TRVSH--AACCAFIPLAQDLQET--IFQN-ECGEDAHEVIRLTFHDAIAISRSQGPKA--------------------------GG----------------GADGSMLLFPTVEPNFSANNGIDDSVNNLIPFMQKHNTISAADLVQFAGAVALSNCPGAPRLEFLAGRPNKTIAAVDGLIPEPQDSVTKILQRFEDA----GGFTPFEVVSLLASHSVARADKVDQTIDAAPFDSTPFTFDTQVFLEVLLKGVGFPGSAN----NTGEVASPLP----LGSGSDTGEMRLQSDFALAHDPRTACIWQGFVNEQAFMA-ASFKAAMSKLAVLGHNRNSLIDCSDVVPVPKP--ATGQP--AMFPASTGPQDLE-LSCPSERFP-TLTTQPGASQSLIAHCPDGSMSCPGVQFNGPA-------------
>PC2896529MnP-l
--------ATCPDG-TKVNN--AACCAFIPLAQDLQET--IFQN-DCGEDAHEVIRLTFHDAIAISQSKGPSA--------------------------GG----------------GADGSMLLFPTIEPNFSANNGIDDSVNNLIPFMQKHDTISAGDIVQFAGAVALTNCPGAPQLEFLAGRPNKTIPAIDGLIPEPQDSVTSILERFKDA----GNFSPFEVVSLLASHSVARADKVDETIDAAPFDTTPFVFDTQIFLEVLLKGVGFPGTAN----NTGEVASPLP----LTSGSDTGELRLQSDFALARDERTACIWQGFVNEQALMA-ASFKAAMAKLAVLGHDRNTLIDCSDVVPAPKP--AVNKP--ASFPATTGPQDLE-LSCNTKPFP-SLSVDAGAQQTLIPHCSDGDMTCQSVQFNGPA-------------
>PC2918435LiP
--------ATCSNG-ATVSD--ASCCAWFDVLDDIQQN--LFQGGQCGAEAHESIRLVFHDSIAISPAMEAQGKF------------------G-----GG----------------GADGSIIIFDTIETAFHPNIGLDEIVNLQKPFIAKH-GVTPGDFIAFAGAVALSNCPGSPQMNFFTGRAPATKAAPDGLVPEPFHTVDQLIERVNDA----GQFDELELVWMLSAHSVAAVNDVDPTVQGLPFDSTPGIFDSQFFVETQLRGLTFPGSGG----NQGEVTSPLP-----------GEIRIQTDHTLARDSRTACEWQSFVANQSKLV-SDFQFIFLALTQLGQDPNAMTDCSDVIPISKP-IPGNLP-FSFFPAGKTMKDVE-QACAETPFP-SLTTLPGPETS-VQRIPPPPGA-----------------------
>PP134641GP
----------------------------------------------CKGPAREAIRLTFHDGIGRSATLAASGTF------------------G-----GG----------------GADGSIIKFADSELADPANDGLEDIVYALKSFADNH-GVSYGDIIQFAGAVALSNCPGSPRLAFYAGRPQAIAPSPPGLIPSPTDSVKDILARMSDA-----GFTPDDTVALLAAHSVAVQNTVDPTIPDTPLDSTPELFDTQFYLETLLRGTTYPGTGR----NTAGVKSPSK-----------HLFRLASDAAIARDARTACRWQSFAHDQEALR-TSFRNAMLKLANQGFE--GLINCSFIIPESLP--HWKAA---TFPYGTNASDIE-HSCPSNSSP----------EGVIPDVSR---------------------------
>PP44056GP
----------------------------------------------CKGPAREAIRLTFHDGIGRSATLAASGTF------------------G-----GG----------------GADGSIIKFADSELADPANDGLEDIVYALKSFADNH-GVSYGDIIQFAGAVALSNCPGSPRLAFYAGRPQAIAPSPPGLIPSPTDSVKDILARMSDA-----GFTPDDTVALLAAHSVAVQNTVDPTIPDTPLDSTPELFDTQFYLETLLRGTTYPGTGR----NTAGVKSPSK-----------HLFRLASDAAIARDARTACRWQSFAHDQEALR-TSFRNAMLKLANQGFE--GLINCSFIIPESLP--HWKAA---TFPYGTNASDIE-HSVSRAYFQ-KIHLQSNPRGIYQCPSNSSPEGVIPDVSR----------------
>PP50226GP
----------------------------------------------CKGPAREAIRLTFHDGIGRSATLAASGTF------------------G-----GG----------------GADGSIIKFADSELADPAKDGLEDIVYALNSFADNH-GVSYGDIIQFAGAVALSNCPGSPRLAFYAGRPQAIAPSPPGLIAPPTDSVKDILARMSDA-----GFTPDDTVALLAAHSVAVQNTVDPTIPDTPLDSTPELFDTQFYLETLLKGTTYPGTGR----NTAGVKSPFK-----------HLFRLASDAAIARDARTACRWQSFAHDQEALR-TSFRYAMLKLANQGFE--GLINCSFIIPESLP--HWKAA---TFPYGTNASDIG-HSCPSNSFP----------EGVIPDVSR---------------------------
>TV112835MnP-s
--------VACPDGVNTATN--AACCQLFAVRDDIQQN--LFDGGECGEEVHESLRLTFHDAIGISPSIASRGQF------------------G-----GG----------------GADGSIALFEDIETNFHANLGVDEIIDEQRPFIARH-NLTTADFIQFAGAIGVSNCPGAPQLDVFIGRPDATQPAPDLTVPEPFDTVDSIIERFSDA----GGFTPAEIVALLVSHTIAAADHVDPSIPGTPFDSTPEEFDTQFFIETQLRGTLFPGTGG----NQGEVESPLR-----------GELRLQSDSELARDSRTACEWQSFVNNQAKLQ-SAFKAAFRKMTVLGHDESLLIECSELVPTPPP--ATSVA---HFPAGLSNADVE-QACAETPFP-TLPTDPGPVTT-VAPV-----------------------------
>TV114944LiP
--------VACPDGVNTATN--AACCQLFAVREDLQQN--LFHGGLCTAEAHESLRLTFHDAIAISPALEAQGIF------------------G-----GG----------------GADGSIAIFPEIETNFHPNIGLDEIIELQKPFIARH-NISVADFIQFAGAIGASNCAGAPQLAAFVGRKDATQPAPDGLVPEPFHTPDQIFDRLADA--SQGEFDPILTVWLLTAHTVAAANDVDPTKSGLPFDSTPELWDTQFFLETQLRGTSFPGSGG----NQGEVESPLA-----------GEMRLQSDHTIARDSRTACEWQSFVDNQPKAQ-QMFQFVFHDLSIFGQDINTLVDCTEVVPIPAD--PQGHT---HFPAGLSNADIE-QACAETPFP-TFPTDPGPKTA-VAPVPKPPAARK---------------------
>TV130496MnP-s
--------VTCATG-QVTSN--AACCALFPVIDDIQTN--LFDGGECGEEVHESLRLTFHDAIGISPAIAKTGVF------------------G-----GG----------------GADGSIAIFADIETNFHANNGVDEIIGEQAPFIARH-NLTTADFIQLAGAIGVSNCPGAPRLNVFIGRKDATQPAPDLTVPEPFDDVTKILARFEDA----GKFTPAEVVALLASHTIAAADHVDPTIPGTPFDSTPELFDTQFFIETQLRGTLFPGNGS----NQGEVQSPLG-----------GELRLQSDGLLARDQRTACEWQSFVNNQAKLQ-SAFKAAFAKMTVLGQNTRALIDCSDVVPTPPA--PASKA---HFPAGLTHRDIE-QACRATPFP-TLPTDPGPVTT-VAPV-----------------------------
>TV131080MnP-s
--------VTCATG-QVTSN--AACCALFPVIDDIQTN--LFDGGECGEEVHESLRLTFHDAIGISPAIAKTGVF------------------G-----GG----------------GADGSIAIFADIETNFHANNGVDEIIGEQAPFIARH-NLTTADFIQLAGAIGVSNCPGAPRLNVFIGRKDATQPAPDLTVPEPFDDVTKILARFEDA----GKFTPAEVVALLASHTIAAADHVDPTIPGTPFDSTPELFDTQFFIETQLKGTLFPGNGS----NQGEVESPLG-----------GELRLQSDGLLARDQRTACEWQSFVNNQAKLQ-SAFKAAFAKMTVLGQNTRALIDCSDVVPTPPA--AASKA---HFPAGLSHRDIE-QACRATPFP-TLPTDPGPVTT-VAPV-----------------------------
>TV133326LiP
--------VSCPDGVNTATN--AACCQLFAVRQDLQQN--LFHGGLCTAEAHESLRLTFHDAIAISPALEAQGKF------------------G-----GG----------------GADGSISIFPEIETKFHPNVGLDEIVALQKPLQARH-NLSHADFLHFAGALAASNCAGAPQLSAFVGRKDATQPAPDGLVPEPFHTPDQIFDRLADA--SEGEFDPILTVWLLTAHTVAAANDVDPTKSGLPFDSTPEIWDTQFFVETQLRGTLFPGKGG----NQGEVESPLA-----------GEIRLQSDHTIARDTRTACEWQSFVDNQPKAQ-QMFQFVFQVLTTLGQNQDDLVDCTEVVPIPAP--PQGHT---HLPAGMTMNDIE-QACAETPFP-TLPADPGPRTA-VAPV-----------------------------
>TV133731LiP
--------VACPDGVNTATN--AACCQLFAVREDLQQN--LFHGGLCTAEAHESLRLTFHDAIAISPALEAQGIF------------------G-----GG----------------GADGSIAIFPEIETNFHPNIGLDEIIELQKPFIARH-NISVADFIQFAGAIGASNCAGAPQLAAFVGRNDATQPAPDGLVPEPFHTPDQIFDRLADA--SQGEFDPILTVWLLTAHTVAAANDVDPTKSGLPFDSTPELWDTQFFLETQLRGTSFPGSGG----NQGEVESPLA-----------GEIRLQSDHTIARDSRTACEWQSFVDNQPKAQ-QMFQFVFHDLSIFGQDINQLVDCTEVVPIPAA--PQGHT---HFPAGLSNADIE-QACAETPFP-TFPTDPGPKTA-VAPV-----------------------------
>TV133918LiP
--------VTCPDGVNTATN--AACCQLFAVRQDLQQN--LFHGGLCTAEAHESLRLTFHDGIAISPAMEAQGKF------------------G-----GG----------------GADGSISIFPEIETAFHPNIGLDEIVALQRPIQARH-NLTHADFLHFAGALAASNCAGAPQLSAFVGRKDATQPAPDGLVPEPFHTPDQIFDRLADA--SEGEFDPILTVWLLTAHTVAAANDVDPTKSGLPFDSTPEIWDTQFFVETQLRGTLFPGKGG----NQGEVESPLA-----------GEMRLQSDHTIARDSRTACEWQSFVDNQPKAQ-AMFQFVFQVLSTLGQNQDDLVDCTEVVPIPAP--PQGRT---HLPAGMTMNDIE-QACAETPFP-TLPIDPGPRTA-VAPV-----------------------------
>TV134226LiP
--------VACPDGRHTATN--AACCALFPLRDDLQAN--LFDGGKCNAEAHESLRLTFHDAIAISPALEAQGN-------------------------GG----------------GADGSITIFSHIETGFHPNIGLDEVVEKQRPFLQRH-NIGVADFIQFAGALGASNCAGAPQLSAFVGRKDATRPAPDGLVPEPFHTPDQIFARIADA--SSGEFDEILTVWLLTAHTIAAANDVDPTVPGSPFDSTPEIFDSQFFLETQLKGTAFTGRGP----VQGEVTSPLR-----------GEFRLQSDFAIARDQRTACEWQSFVNNQTKVQ-QMFQFVFHDLSILGQNIDDLVDCTEVIPIPRP--LTTRT---HFPAGMTHRDIE-QACLETPFP-TLPTDPGPRTG-VAPV-----------------------------
>TV134250LiP
--------VSCPDGVNTATN--AACCQLFAVRQDLQQN--LFHGGLCTAEAHESLRLTFHDAIAISPALEAQGKF------------------G-----GG----------------GADGSISIFPEIETKFHPNVGLDEIVALQKPLQARH-NLSHADFLHFAGALAASNCAGAPQLSAFVGRKDATQPAPDGLVPEPFHTPDQIFDRLADA--SEGEFDPILTVWLLTAHTVAAANDVDPTKSGLPFDSTPEIWDTQFFVETQLRGTLFPGKGG----NQGEVESPLA-----------GEIRLQSDHTIARDTRTACEWQSFVDNQPKAQ-QMFQFVFQVLTTLGQNQDDLVDCTEVVPIPAP--PQGHT---HLPAGMTMNDIE-QACAETPFP-TLPADPGPRTA-VAPV-----------------------------
>TV134657LiP
--------VTCPDGKNTATN--AACCQLFAVRQDLQQN--LFHGGLCTAEAHESLRLTFHDGIAISPALEAQGKF------------------G-----GG----------------GADGSISIFPEIETAFHPNIGLDEIVALQRPIQARH-NLTHADFLHFAGALAASNCAGAPQLSAFVGRKDATQPAPDGLVPEPFHTPDQIFDRLADA--SEGEFDPILTVWLLTAHTVAAANDVDPTKSGLPFDSTPEIWDTQFFVETQLRGTLFPGKGG----NQGEVESPLA-----------GEIRLQSDHTIARDPRTACEWQSFVDNQPKAQ-AMFQFVFQVLSTLGQNQDDLVDCTEVVPIPAP--PQGRT---HLPAGMTMNDIE-QACAETPFP-TLPIDPGPRTA-VAPV-----------------------------
>TV187228MnP-s
--------ATCING-QTASD--SKCCVWYDVLDDIQGASGLFQGGQCGEEAHESLRLTFHDAIGISSTAGYV---------------------------GG----------------GADGSIMAHSDVELAYAENIGVDDIVELQRPIALRY-NVSFGDFIQFAGAVGVSNCLGGPRLQFLAGRSNDSQASPDNLVPGPGDSVDTILARMSDA-----GFSADEVVALLSSHSVAAQDHLDTTIAGSPLDSTPSVFDAQFFVETLLNGTAFPGNGS----NPGEAESPLP-----------GEFRILSDSLIARDSRTSCEWQSYVSDHGRMV-TQFEAAMAKMALLGQDASTLVDCSDVIPTPQA-AAASVA---TLPAGKTMDDVE-ASCAETPFP-TLSAASGPETS-VAPV-----------------------------
>TV26239VP
--------ATCSGG-QTTAN--DACCVWFDVLDDIQSN--LFHGGECGENAHESLRLIFHDAIAFSPALTAAGQF------------------G-----GG----------------GADGSIMAHTDVEIQYAANNGLDEIIEEQRPFALKH-NVSFGDFIQFAGAVGVSNCNGGPQIGFFAGRSNDSQPAPDNLVPLPSDSVTDILARVADA-----GFAPVELVWMLISHTVAAQDKVDDSIPGTPFDSTPSDFDAQFFVESMLNGTLTPGSAL----HDGEVQSPLP-----------GEFRLQSDFLIGRDSRTSCEWQKMIADRANML-QKFEQTVLKLSLLGFSQSALTDCSDVIPIATG--TVADP---FLPAGKTMADIE-AACAATPFP-TLSAAPGPETT-IPAVPLDS-------------------------
>TV28895VP-a
--------ATCSGG-QTTAN--EACCVWFDVLDDIQTN--LFHDGTCGEEAHEALRLIFHDAIAISPALTAQGQF------------------G-----GG----------------GADGSIMAHVDVEGAYHANNGLDEIIESERPFALKH-NVSFGDFIQFAGAVGASNCNGGPQIPFFAGRSNDSQPAPDGLVPLPTDDVTTILDRIGDA----GGFVAVELVWLLISHTVASQHTIDPSVPGAPFDSTPSDFDAQFFVETLLNGTAPTGSTL--ESANGEALSPIP-----------GEFRLASDSLIARDSRTACEWQRLITDPDDMV-AKFVQTVQKLSLLGFDQSILTDCSDVIPAPSG-SPAAGV----LPAGKSFDDIQ-ASCTTSAFPTTIATLSGPETS-IAPVPTNS-------------------------
>TV43289VP
--------VACPDGKNTATN--AACCSLFAVRDDIQQN--LFHGAQCGENAHESLRITFHDAISFSPAMEARGQF------------------G-----GG----------------GADGSIAIFPDIETNFHANIGLDEIVAEQAPIQARH-NLSHADFIMFAGALGTSNCPGAPRLDFFLGRKDATRPAPDGLVPEPFDTLEDVFARLADA--SAGEFDEILTVWLLTAHTIAATDHLDPTIPGTPMDSTPHIWDTQFFIETQLRGTAFPGTGG----NHGEVMSPLK-----------GEIRLQTDHLLARDSRTSCEWQSFVNNQQKAQ-DMFAFVFHDLSMLGQDPDSLIDCSELIPQPAP--VIGKA---HFPAGLTNKDIE-QACADTPFP-TLPTDPGPKTT-VAAVPINS-------------------------
>TV43477MnP-s
--------VACPDGVNTATN--AACCQLFAVRDDIQKN--LFDNGECGEDVHESLRLTFHDAIGFSRSAEANGTF------------------G-----GG----------------GADGSISIFASIETNFHASLGIDEIVGEQAPFIARH-NISVGDFIQFAGAVGVSNCPGAPRLQFLLGRPNATQPAPDKTIPEPFDTVDSILARFLDA----ADFSPAEVVALLASHTIAAADEVDPTIPGTPFDSTPELFDTQFFIETQLRGTGFPGTAG----NQGEVLSPLP-----------GEMRLQSDSELARDSRTACEWQSMVNNQSKMM-TAFAAAMAKLAVIGQDVSQLIDCSEVIPMPPP--PASAA---HFPAGLSNADVE-QACAETPFP-TLQTDPGPETS-VAPVPPS--------------------------
>TV43576LiP
--------VACPDGVHTASN--EACCQLFAVREDLQKN--LFDGAQCNAEAHESLRLTFHDAIAISPALEAQGTF------------------G-----GG----------------GADGSIAIFSHIETAFHPNIGLDEIVEKQRPFIERH-NLGVADFIQFAGALGASNCPGAPQLSAFVGRKDATRPAPDGLVPEPFHTPDMIFDRLADA--SQGEFDPILTVWLLTAHTVAAANDVDPTIPGSPFDSTPSQFDSQFFLETQLKGTLFPGDGP----NQGEVESPMR-----------GEFRLQSDFAIARDERTACEWQSFVNNQTKVQ-QMFQFVFHDLSLFGQNITDLVDCTEVIPVPKP--LREAT---HFPAGFTVRDIE-HACAETPFP-TLPTQAGPRTS-VAPVPS---------------------------
>TV43578LiP
--------VACPDGVNTATN--AACCQLFAVRDDLQEN--LFHGGLCTAEAHESLRLTFHDAIAISPALEQQGIF------------------G-----GG----------------GADGSIAIFSDIETAFHPNIGLDEIVELQKPFIARH-NLSVADFIQFAGAIGASNCAGAPQLAAFVGRVDATQPAPDGLVPEPFHTPDQIFARLADA--SQGEFDEILTVWLLVAHTVAAANDVDPTVPGSPFDSTPEVWDTQFFVEVLLNGTTFPGTGD----NQGEVASPIA-----------GEFRLQSDFAIARDSRSACEWQSFVDNQPKAQ-AMFQFVFHDLSIFGQDINSLVDCTEVVPIPAP--LQGVT---HFPAGLTVNDID-QPCVETPFP-TLPTDPGPATS-VAPVPLP--------------------------
>TV44897MnP-s
--------IACPDGVHTATN--AVCCPLYAVVEDLQES--LFDGGECGEETHESLRLTFHDAIGFSPALARQHKF------------------G-----GG----------------GADGSIITFDTIETAFHANGGIDDIVDVQKPFVTKH-NMTAGDFIQLAGAVGFSNCAGAPRLEYLHGRPPAVAPSPDLLVPEPFDSVTKILARFADA-----GFSPDEVVALLASHSVAAADHVDPTIPGTPFDSTASSFDSQVFVEVLLRGTLFPGTAG----NQGESKSALE-----------GEIRLQSDNDVARDPRTACEWQSFVGNQAKLQ-SAFRAAMSKLAILGHNRRDLVDCSEVIPIPPP--ANTRA---HIPAGLSRRDIE-QSCRQVPFP-VLPVDAGPATS-VAPV-----------------------------
>TV51375MnP-s
--------VACPDGVNTASN--AACCALFPVLEDIQKN--LFDGGECGEEVHESLRLTFHDAIGISPKIAATGSF------------------G-----GG----------------GADGSIAIFDDIEPNFHANNGVDDIIEAQAPFIAAH-NLTTADFIQFAGAIGVSNCPGAPRLDVFVGRKDATQPAPDGTVPEPFDSVDSILARFDDA----GGFSAAEVVALLASHTIAAADHVDPTIPGTPFDSTPELFDTQFFIETQLKGTAFPGTSG----NQGELESPLA-----------GELRLQSDGLLARDSRTACEWQSFVDNQAKLQ-SAFKAAFKKMTILGSDINDLVDCSEVVPTPPA--PASPA---HFPAGLGIDDVE-QACAETPFP-TLPTDPGPVTS-VAPVPPS--------------------------
>TV51451MnP-s
--------VTCASG-QVTSN--AACCALFPVIDDIQAN--MFDGGECNEDVHESLRLTFHDAIGISRKANKAGVF------------------G-----GG----------------GADGSIAIFADIETNFHANNGVDEIIDTQAPIIARH-NLTTADFIQFAGAIGVSNCPGAPRLDVFLGRKDATQPAPDLTVPEPFDDVSKILARFDDA----GKFSSDEVVALLVSHTIAAADHVDPTIPGTPFDSTPGLFDTQFFIETQLQGTLFPGNGS----NQGEVMSPLR-----------GEIRLQSDFLLARDSRTACEWQSFVNNQYKLQ-SAFKAAFRKMTILGSKEHNLIDCSDVVPTPPA--PASKA---HLPAGLTRQDVQ-QACNKKAFP-TLPTDPGPVTS-VAPVPPS--------------------------
>TV51455MnP-s
--------VTCAGG-QVTAN--AACCALFPVLEDIQTN--LFDGGECGEEVHESLRLTFHDAIGISPAIARTGKF------------------G-----GG----------------GADGSIAIFADIETNFHANNGVDEIIGEQAPFIARH-NLTTADFIQFAGAIGVSNCPGAPRLNVFIGRKDATKPAPDLTVPEPFDDVTKILGRFEDA----GKFTPAEVVALLASHTIAAADHVDPTIPGTPFDSTPELFDTQFFIETQLRGTLFPGNGS----NQGEVMSPLH-----------GELRLQSDAELARDARTACEWQSFVNNQAKLQ-SAFKAAFAKMTVLGQNTRELIDCSDVVPTPPA--PASAA---HFPAGLTHRDVE-QACRQTPFP-ALRTDPGPATS-VAPVPPS--------------------------
>TV51457MnP-s
--------VTCAGG-QVTAN--AACCALFPVLEDIQTN--LFDGGECGEEVHESLRLTFHDAIGISPAISRTGKF------------------G-----GG----------------GADGSIAIFADIETNFHANNGVDEIIGEQAPFIARH-NLTTADFIQFAGAIGVSNCPGAPRLDVFIGRKDATQPAPDLTVPEPFDDVTKILERFFDA----GKFTPAEVVALLASHTIAAADHVDPTIPGTPFDSTPELFDTQFFIETQLRGTLFPGNGS----NQGEVMSPLH-----------GELRLQSDAELARDIRTSCEWQSFVNNQAKLQ-SAFKAAFAKMTVLGQNTRNLIDCSDVVPTPPP--AASKA---HFPAGLTHRDVE-QACFFAPFP-TLPTDPGPATS-VAPVPPS--------------------------
>TV52333LiP
--------VACPDGVNTATN--AACCQLFAVREDLQQN--LFHGGLCTAEAHESLRLTFHDGIAISPALQSQGQF------------------G-----GG----------------GADGSISIFPDIETGFHPNIGLDEIVALQQPLFERH-NLSHADFLHFAGAIAASNCAGAPQLVAYVGRKDATQPAPDGLVPEPFHTPDQIFDRLADA--SQGEFDPILTVWLLTAHTVAAANDVDPTESGLPFDSTPELWDTQFFLETQLRGTAFPGSGG----NQGEVESPLA-----------GEMRLQSDHTIARDSRTACEWQSFVDNQPKAQ-AMFQFVFNVLTTLGQDQNDLVNCTEVVPIPAP--PQGHT---HFPAGLSIADIE-QACAETPFP-TLPTDPGPRTA-VAPVPKPPPASI---------------------
>TV74179MnP-s
--------ATCATG-QVVVN--EACCVLFPILEDIQEN--LFDGGQCGEAVRESLRLAFHDAIGISPLLEEMGEF------------------G-----GG----------------GADGSISIFAETETEYSANLGLDEIINEQASFIANH-DLGTADFIQFAAAVGLSNCPGAPALKFFIGRTDATQAAPDHTVPLPFDTVNSILARFADA-----GFSAAQVVALLAAHTIATADHVDPTIPGTPLDTTPELFDTQFYVETLLRGTLFPGTSG----NQGEVMSPLS-----------GELRLQSDSLLARDARTACEWQSFVNDQIKLQ-TEFKAAFEKLAVLGQDPSALVDCSDAMPTPPA--SGSNA---HFPAGITHEDVQ-QACALSAFP-ALSTE-------IPPLDPFKR------------------------
>TV74595MnP-s
--------ASCSKG-RSASN--AKCCVWFDVLDDIQTN--LFDGSQCGEEAHESLRLTFHDAIGFSPALARQGKF------------------G-----GG----------------GADGSIMAFAQIETNFKASVGMDEIVEEQRPFALKH-KVSFGDFIQFAGAVAVSNCAGGPRLQFLAGRSNHSQVSPPDLVPLPEDPVDKIFARMADA-----GFSPNELVDLLASHTVAAQDQINPNVHGSPFDSTPSTFDAQFYVETLLKGTAFSGNDT--TANVGEAKSPIP-----------GEFRLASDDLIARDPRSACEWQSFVTNQKLMV-ERFTQAMAKMSTLGNNVYELVDCSEVIPVPSK-AASNVA---HFPDGKTIKDIE-QSCKGTPFP-VLQTQAGP-TS-VPVVPDS--------------------------
>WC136670GP
---------------MTQKA--PECGRWYTILDEIQAN--LFNEGRCGNQAREAIRLTFHDGIGRSAALQASGRF------------------G-----GG----------------GADGSIIKFAHTELANPANDGLEDVVYALKHFADNH-NVSYGDIIQFAGAVALSNCPGSPRLAFHFGRPQAIAPSPPNLVPSPSDSAEQLLARMEDA-----GFTADDTVALLAAHSLAVQRTIDPSIPGTPLDSTPGEFDAQFYLEMLLKGTAYPGKGH----SSAEAKSPMK-----------HEFRLASDAAVARHSSTACKWQSFIGDQRGLQ-ASFRDAMLKLANQGFD--DLVDCSDVIPIPRR--SNRLL---QYPTGKNYSDIE-QFCPDVPFP-GL-------------------------------------------
